# Supplementary material for: Glioblastoma cells vampirize WNT from neurons and trigger a JNK/MMP signaling loop that enhances glioblastoma progression and neurodegeneration
Source: PLoS Biol. 2019 Dec 17;17(12):e3000545. doi: 10.1371/journal.pbio.3000545 (PMC6917273; doi:10.1371/journal.pbio.3000545)
Supplement: S1 Data — (XLSX) [file pbio.3000545.s012.xlsx]

## Sheet: 1C
Number of Repo+ cells
Control	Glioma
352	602
348	598
371	581
363	642
370	637
365	677
331	540
388	685
368	664
348
344
374
375
366

## Sheet: 1Q
Network volume
Control	Glioma
399000	2740000
501000	2570000
876000	3600000
1200000	3770000
625000	3440000
721000	4010000
743000	2440000
956000	2540000
463000	3680000
557000
876000
512000
712000
533000

## Sheet: 1R
Ratio Network/nº cells
ratio control	ratio glioma
1133.52	4551.49
1439.65	4297.66
2361.19	6196.21
3305.78	5872.27
1689.19	5400.31
1975.34	5923.19
2244.71	4518.52
2463.92	3708.03
1258.15	5542.17
1600.58
2546.51
1368.98
1898.67
1456.28

## Sheet: 2C
Wg G/N ratio
Control G/N Ratio
1.56962	Glioma G/N Ratio
2.05316	4.80773
1.53822	6.02111
1.27533	7.11331
1.70339	3.72112
1.07143	3.54198
0.683698	2.76302
1.04557	3.38082
1.1558	3.8352
1.98033	4.45851
1.46613	3.73993
1.69491	2.85889
1.43544	2.47145
1.66857	3.17263
1.06389	2.36971
1.76801	2.38553
1.71001	2.84426
1.42833	4.08077
1.47269	2.84016
1.51147	2.71225
1.51075	4.01177
1.20006	2.08004
0.815663	3.38686
0.771637	3.3742
1.55936	2.4063
	3.92035
	3.62966
	3.78018
	2.99761
	4.01803
	3.50396
	4.94095
	3.5439
	3.51249
	3.82012
	6.67392

## Sheet: 2H
Fz1 G/N ratio
Control	Glioma	Glioma Fz1-RNAi	Glioma igl-RNAi
1.56944	3.40524	1.07951	1.47593
1.65785	3.87269	1.20323	1.71874
1.64633	2.18064	0.890736	0.844331
1.25859	2.38267	1.23618	1.30029
1.79188	2.72334	0.876652	0.700713
1.1578	1.61724	0.880117	1.60068
1.38859	1.77653	1.14333	0.538157
1.43286	1.89631	1.10146	1.05255
2.08633	2.79053	1.30846	0.998932
1.85854	3.60496	0.74854	0.895316
2.22576	3.00497	1.02759	0.945523
1.80617	1.67293	1.4348	0.713733

## Sheet: 2M
Number PLA+ puncta
control PLA	Glioma PLA
99	889
377	674
151	1179
95	1149
135	1089
171	1096
	895
	1718
	1318

## Sheet: 2N
PLA/Repo+ cell ratio
Control Ratio	Glioma Ratio
0.28125	1.47674
1.08333	1.12709
0.407008	2.02926
0.261708	1.78972
0.364865	1.70958
0.468493	1.61891
	1.65741
	2.50803
	1.98494

## Sheet: 3D
Cyt-Arm N/G ratio
Control	Glioma	Glioma; Fz1-RNAi	Glioma; igl-RNAi
1.15856	2.68431	1.61425	2.9444
1.01726	4.6482	1.56115	0.569094
0.895796	2.69909	1.08931	0.995466
1.38779	3.7831	1.5293	0.966708
1.339	3.63727	0.473349	0.556437
1.33946	3.02547	2.50823	0.255308
0.934203	4.22483	1.96562	2.29843
0.798778	3.45033	0.794963	1.3238
1.18203	5.83017	0.892797	1.73846
0.789732	2.62374	1.84605	0.440379
0.76363	3.21283		1.21826
0.942129	2.27264		1.11671
			0.699047
			1.87713

## Sheet: 3K
bCat pixel intensity
control	glioma
21055760	131517000
19264560	119992300
23425340	111796200
26949200	116465300
19917600	128187100
26986370	114594800

## Sheet: 3N
WNT1 pixel intensity
control	glioma
20855330	69844800
23239470	60459110
23036560	66336120
25217780	52822800
24982650	51465610
17048950	45406140

[truncated: 40 more sheets: 4E, 4F, 4J, 5F, 5J, 5N, 6E, 6F, 6M, 7F, 7L, 8C, 8D, 8E, 8H, 9F, 10G, 10H, 10I, 10J …]
